# Supplementary material for: Molecular affinity rulers: systematic evaluation of DNA aptamers for their applicabilities in ELISA
Source: Nucleic Acids Res. 2019 Aug 8;47(16):8362–74. doi: 10.1093/nar/gkz688 (PMC6895277; doi:10.1093/nar/gkz688)
Supplement: gkz688_Supplemental_Files [file gkz688_supplemental_files.zip]

Archive with 2 entries (2 files):
- 20190709 revised SI Kimoto et al final ver.pdf
- Replacement - July 30 - gkz688 - Supplemental Material.pdf
